# Supplementary material for: A Genome-Wide Association Study Identifies Novel Alleles Associated with Hair Color and Skin Pigmentation
Source: PLoS Genet. 2008 May 16;4(5):e1000074. doi: 10.1371/journal.pgen.1000074 (PMC2367449; doi:10.1371/journal.pgen.1000074)
Supplement: Table S1 — Associations between the 30 most significant SNPs, which were identified in the GWAS of hair color, and tanning ability in the GWAS, the skin cancer controls, and the pooled data. (0.02 MB XLS) [file pgen.1000074.s002.xls]

## Sheet: Supplementary Table 1 
Supplementary Table 1. Associations between the 30 most significant SNPs, which were identified in the GWAS of hair color,
and tanning ability in the GWAS, the skin cancer controls and the pooled data.
					in initial scan			in skin cancer set			in pooled data
SNP	Chromosome	Position	GeneNeighborhood	beta	s.e.	p value	beta	s.e.	p value	beta	s.e.	p value
rs12142165	1	224689937	OBSCN	-0.037004	0.027205	0.173906	-0.0627052	0.0480027	0.19184	-0.0451748	0.0241239	0.06122
rs28777	5	33994716	MATP	-0.40717	0.076924	1.3e-07	-0.184582	0.115858	0.11152	-0.408097	0.0642765	2.16606e-10
rs12203592	6	341321	IRF4	0.344566	0.03464	2.52183e-23	0.395554	0.0560567	1.70964e-12	0.397482	0.0292447	4.49337e-42
rs6918152	6	487159	EXOC2	-0.025723	0.026871	0.338535	-0.0522764	0.0461328	0.25748	-0.0423394	0.0235879	0.07276
rs10861741	12	106353647		0.087765	0.037038	0.0178958	0.0502576	0.0637747	0.4309	0.0787154	0.0326366	0.01593
rs12896399	14	91843416	SLC24A4	0.067237	0.026423	0.0110072	0.0340372	0.0446307	0.4459	0.0734017	0.0229745	0.00141
rs8007923	14	103726412	KIF26A	-0.011691	0.025998	0.652988	0.0645402	0.0431006	0.13467	0.013383	0.0226453	0.55458
rs9806558	15	23458783		-0.020388	0.027808	0.463544	-0.00943032	0.0442824	0.83141	-0.00752282	0.0239466	0.75343
rs4778211	15	25872900	OCA2	-0.010285	0.035982	0.775038	0.00059304	0.0626103	0.99245	-0.0163941	0.0317699	0.60587
rs7174027	15	26002360	OCA2	-0.143937	0.042156	0.00065108	-0.217093	0.0680416	0.00148	-0.220149	0.0357371	7.26266e-10
rs11855019	15	26009415	OCA2	-0.145489	0.038046	0.00013501	-0.243249	0.0630616	0.00012	-0.228123	0.0323662	1.8126e-12
rs7495174	15	26017833	OCA2	-0.209173	0.049051	2.091e-05	-0.222187	0.0771877	0.0041	-0.264253	0.0412835	1.54431e-10
rs12913832	15	26039213	HERC2	-0.194426	0.030124	1.1185e-10	-0.330215	0.0501191	4.43964e-11	-0.262785	0.0253376	3.34892e-25
rs7183877	15	26039328	HERC2	0.009155	0.049671	0.853792	-0.159971	0.0822133	0.05203	-0.0333329	0.0432639	0.44109
rs11636232	15	26060221	HERC2	0.109294	0.026757	4.576e-05	0.216919	0.045253	1.63926e-06	0.161212	0.0229137	1.98404e-12
rs8028689	15	26162483	HERC2	-0.185352	0.055471	0.00084779	-0.233689	0.0841905	0.00564	-0.251363	0.0462976	5.65802e-08
rs8039195 (rs916977)	15	26189679	HERC2	-0.105455	0.037643	0.00513304	-0.225235	0.0577592	0.0001	-0.171492	0.031542	5.42079e-08
rs8033165	15	26805134		0.047977	0.024989	0.0550038	0.160577	0.043894	0.00027	0.101368	0.0218941	3.6581e-06
rs2353033	16	87913062	MC1R	0.095153	0.026274	0.00029961	0.152894	0.0428975	0.00039	0.122079	0.0227441	7.98338e-08
rs164741	16	88219799	MC1R	0.169182	0.027635	9.35754e-10	0.0983133	0.0502212	0.05063	0.159224	0.0246492	1.04991e-10
rs7188458	16	88253985	MC1R	0.131712	0.026603	8e-07	0.109244	0.0456975	0.01706	0.135344	0.0233573	6.85138e-09
rs258322	16	88283404	MC1R	0.412433	0.043008	8.8085e-22	0.274558	0.0737663	0.00021	0.387492	0.0378062	1.19039e-24
rs7204478	16	88322986	MC1R	0.112265	0.026227	1.946e-05	0.0886109	0.0443384	0.046	0.108476	0.0229898	2.37656e-06
rs7195066	16	88363824	MC1R	-0.093924	0.028543	0.0010157	-0.0884925	0.0484778	0.06833	-0.085838	0.0250626	0.00062
rs8049897	16	88551703	MC1R	0.300451	0.035891	5.76182e-17	0.236163	0.0633089	0.0002	0.303989	0.0317251	9.52092e-22
rs4408545	16	88571529	MC1R	0.164084	0.025801	2.01754e-10	0.112483	0.0444663	0.01161	0.161224	0.0226963	1.21612e-12
rs4238833	16	88578190	MC1R	0.187847	0.027031	3.65286e-12	0.148062	0.0484555	0.00232	0.184995	0.0240522	1.4553e-14
rs4785763	16	88594437	MC1R	0.212763	0.027505	9.94168e-15	0.137396	0.0472092	0.00371	0.203293	0.0241898	4.31226e-17
rs2241039	16	88615938	MC1R	-0.115324	0.026653	1.581e-05	-0.130677	0.0438493	0.00297	-0.127959	0.023139	3.20202e-08
rs7196459	16	88668978	MC1R	0.198607	0.048159	3.865e-05	0.180983	0.0803248	0.02452	0.190425	0.0420476	1e-05
