# Supplementary material for: A Genome-Wide Association Study Identifies Novel Alleles Associated with Hair Color and Skin Pigmentation
Source: PLoS Genet. 2008 May 16;4(5):e1000074. doi: 10.1371/journal.pgen.1000074 (PMC2367449; doi:10.1371/journal.pgen.1000074)
Supplement: Table S2 — Associations between the 30 most significant SNPs, which were identified in the GWAS of hair color, and skin color in the skin cancer controls. (0.02 MB XLS) [file pgen.1000074.s003.xls]

## Sheet: Supplementary Table 2
Supplementary Table 2. Associations between the 30 most significant SNPs, which were identified in the GWAS of hair color,
and skin color in the skin cancer controls.
SNP	Chromosome	Position	GeneNeighborhood	beta	s.e.	p value
rs12142165	1	224689937	OBSCN	-0.0368265	0.0356075	0.3014
rs28777	5	33994716	MATP	-0.29303	0.0882719	0.00095
rs12203592	6	341321	IRF4	0.167454	0.0420298	8e-05
rs6918152	6	487159	EXOC2	-0.0432449	0.0347178	0.21333
rs10861741	12	106353647		0.058823	0.0467883	0.2091
rs12896399	14	91843416	SLC24A4	0.0595408	0.0327747	0.0697
rs8007923	14	103726412	KIF26A	0.0481768	0.032211	0.1352
rs9806558	15	23458783		-0.0366764	0.0338802	0.27939
rs4778211	15	25872900	OCA2	0.00808365	0.0469202	0.86327
rs7174027	15	26002360	OCA2	-0.178721	0.0525394	0.00071
rs11855019	15	26009415	OCA2	-0.196978	0.0485865	6e-05
rs7495174	15	26017833	OCA2	-0.158167	0.0597027	0.00825
rs12913832	15	26039213	HERC2	-0.288615	0.0370256	6.43985e-15
rs7183877	15	26039328	HERC2	-0.0945838	0.0624001	0.13004
rs11636232	15	26060221	HERC2	0.164465	0.0332231	7.40907e-07
rs8028689	15	26162483	HERC2	-0.197879	0.0658826	0.00277
rs8039195 (rs916977)	15	26189679	HERC2	-0.152993	0.0446181	0.00064
rs8033165	15	26805134		0.14353	0.0327743	1e-05
rs2353033	16	87913062	MC1R	0.0630442	0.032374	0.0519
rs164741	16	88219799	MC1R	0.123897	0.0375537	0.00102
rs7188458	16	88253985	MC1R	0.0688472	0.033749	0.04174
rs258322	16	88283404	MC1R	0.174809	0.0546991	0.00146
rs7204478	16	88322986	MC1R	0.0859569	0.0328939	0.00917
rs7195066	16	88363824	MC1R	-0.055115	0.0357268	0.12339
rs8049897	16	88551703	MC1R	0.105002	0.0456308	0.02168
rs4408545	16	88571529	MC1R	0.0217997	0.0325354	0.50307
rs4238833	16	88578190	MC1R	0.0737367	0.0352262	0.0367
rs4785763	16	88594437	MC1R	0.0588986	0.03444	0.08768
rs2241039	16	88615938	MC1R	-0.0658329	0.0329689	0.04624
rs7196459	16	88668978	MC1R	0.0810678	0.0580261	0.16283
