# Supplementary material for: A Genome-Wide Association Study Identifies Novel Alleles Associated with Hair Color and Skin Pigmentation
Source: PLoS Genet. 2008 May 16;4(5):e1000074. doi: 10.1371/journal.pgen.1000074 (PMC2367449; doi:10.1371/journal.pgen.1000074)
Supplement: Table S3 — Associations between SNPs around the MC1R locus on chromosome 16 and hair color and tanning ability. (0.02 MB XLS) [file pgen.1000074.s004.xls]

## Sheet: Supplementary Table 3
					Supplymentary Table 3. Associations between SNPs around the MC1R locus on chromosome 16 and hair color and tanning ability.
		hair color		non-red color		red vs. non-red color		tanning ability
SNP	position	p-value *	p-value **	p-value *	p-value **	p-value *	p-value **	p-value *	p-value **
RS2353033	87913062	0.00118	0.4076	0.02342	0.2514	0.0124581	0.1445	0.00039	0.9983
RS164741	88219799	1.35891e-06	0.7167	0.01018	0.4246	1.43003e-06	0.3566	0.05063	0.8173
RS7188458	88253985	0.00027	0.5757	0.05734	0.4996	0.00014337	0.5594	0.01706	0.7313
RS258322	88283404	1e-05	0.1127	0.00361	0.1062	0.000438043	0.7513	0.00021	0.861
RS7204478	88322986	3.49707e-08	0.087	0.00259	0.4283	6.06285e-07	0.0236	0.046	0.1203
RS7195066	88363824	0.00654	0.5283	0.51747	0.9104	0.00221633	0.2442	0.06833	0.0469
MC1R Val60Leu	88513345	0.13364	0.2807	0.63077	0.2968	0.0588971	0.9536	0.04805	0.0035
MC1R Val92Met	88513441	0.00272	0.5294	0.03715	0.628	0.947229	0.9417	0.17743	0.122
MC1R Arg151Cys	88513618	1.45487e-07	0.4145	0.02867	0.7131	2.6018e-08	0.2074	1.42856e-07	0.0723
MC1R Ile155Thr	88513631	0.9435	0.6818	0.57646	0.5249	0.980652	0.9874	0.33513	0.2914
MC1R Arg160Trp	88513645	2.57007e-10	0.0009	0.00593	0.1067	4.99992e-10	0.0586	0.00041	0.0056
MC1R Arg163Gln	88513655	0.84929	0.179	0.58057	0.083	0.967682	0.9749	0.54476	0.0268
MC1R Asp294His	88514047	0.00097	2.44302e-05	0.0837	0.0065	0.000957326	0.0025	0.00021	6.07187e-05
RS8049897	88551703	0.10816	0.4022	0.98058	0.6867	0.0020986	0.6983	0.0002	0.2193
RS4408545	88571529	0.04169	0.0438	0.69063	0.0157	1.46058e-05	0.7053	0.01161	0.8327
RS4238833	88578190	0.00772	0.5843	0.68463	0.3648	1.00242e-05	0.5753	0.00232	0.6438
RS4785763	88594437	0.00271	0.4971	0.92254	0.8078	4.25552e-08	0.098	0.00371	0.6198
RS2241039	88615938	0.96956	0.2084	0.2766	0.2236	0.0699884	0.2768	0.00297	0.4383
RS7196459	88668978	2e-05	0.257	0.02494	0.1568	1.25313e-05	0.6542	0.02452	0.726
* means marginal analysis
** means multivariate analysis
