# Supplementary material for: A Genome-Wide Association Study Identifies Novel Alleles Associated with Hair Color and Skin Pigmentation
Source: PLoS Genet. 2008 May 16;4(5):e1000074. doi: 10.1371/journal.pgen.1000074 (PMC2367449; doi:10.1371/journal.pgen.1000074)
Supplement: Table S4 — The associations between hair color and the 60 SNPs in Supplementary Table 1 of Sulem et al. [12]. (0.03 MB XLS) [file pgen.1000074.s005.xls]

## Sheet: Supplementary Table 4
				Supplementary Table 4. The associations between hair color and the 60 SNPs in Supplementary Table 1 of Sulem et al [12].
SNP	hair color (black to blonde)	hair color (black to red)	red v.s. non-red	tan	Chromosome	Location	GeneNeighborhood
rs4959270	0.0002947	0.0013789	0.76023	0.0018447	6	402748
rs1540771	0.007214	0.0352403	0.813138	0.0010568	6	411033
rs12821256	1.283e-08	0.0001549	0.0908114	0.55975	12	87830803
rs4904864	1.421e-06	0.0006537	0.291553	0.0019192	14	91834272
rs4904868	6.222e-08	0.0001071	0.286752	0.0065382	14	91850754	SLC24A4
rs2402130	0.0072065	0.0521912	0.665894	0.369426	14	91870956	SLC24A4
rs1584407	0.0488015	0.215006	0.419695	0.542696	15	25830854	OCA2
rs2703952	2.985e-06	5.613e-05	0.80288	0.692638	15	25855576	OCA2
rs728405	2.367e-05	2.21e-05	0.209623	0.104805	15	25873448	OCA2
rs4778220	6.545e-07	5.149e-06	0.480333	0.951451	15	25894733	OCA2
rs11855019	4.441e-16	1.752e-12	0.520145	8.573e-05	15	26009415	OCA2
rs6497268	9.48731e-18	1.332e-14	0.243441	0.0171685	15	26012308	OCA2
rs7495174	2.647e-09	6.807e-07	0.89492	2.033e-05	15	26017833	OCA2
rs7183877	3.465e-09	6.3e-08	0.383761	0.853792	15	26039328	HERC2
rs8028689	1.51e-07	1.081e-05	0.949055	0.0008478	15	26162483	HERC2
rs2240204	4.214e-07	2.316e-05	0.96055	0.0013155	15	26167627	HERC2
rs8039195	7.41627e-30	2.842e-14	0.60273	0.005133	15	26189679	HERC2
rs16950979	5.038e-07	2.624e-05	0.962496	0.0010469	15	26194101	HERC2
rs16950987	1.664e-07	1.163e-05	0.952579	0.0008518	15	26199823	HERC2
rs1667394	1.1709e-29	1.51452e-22	0.44831	0.0001754	15	26203777	HERC2
rs1635168	6.642e-10	5.029e-07	0.830477	5.228e-05	15	26208861	HERC2
rs17137796	1.906e-05	0.0010598	0.603772	0.555561	15	26798209	LOC440253,LOC401807
rs11076747	0.464237	0.0143931	0.000788952	0.052704	16	87584526	CBFA2T3
rs9921361	0.567783	0.543673	0.0505916	0.641895	16	87821940	FLJ31875
rs1466540	0.228658	0.0013016	4.7228e-05	0.674058	16	87871978	ANKRD11
rs2353028	0.575481	0.0033746	1.12231e-05	0.668121	16	87880179	ANKRD11
rs2306633	0.988555	0.0135206	1.06067e-05	0.377933	16	87882779	ANKRD11
rs2353033	0.0892168	4.951e-06	2.24131e-08	0.000353	16	87913062	ANKRD11
rs889574	0.336789	0.009673	0.00129804	0.0125809	16	87914309	ANKRD11
rs4347628	0.666161	0.0123973	2.34083e-07	0.0935238	16	88098136	ANKRD11,SPG7
rs382745	0.0125166	7.692e-05	0.000607902	0.0001394	16	88131087	SPG7
rs352935	0.312218	0.0002991	7.35313e-07	4.984e-06	16	88176081	CPNE7
rs464349	0.274329	0.0014512	3.0509e-05	4.774e-07	16	88183752	CPNE7
rs164741	0.619546	1.191e-07	2.22045e-16	1.094e-09	16	88219799	DPEP1
rs460879	0.728228	0.0045784	2.63485e-08	0.0004309	16	88240390	DPEP1,PCOLN3,FLJ31606
rs7188458	0.738943	3.112e-07	2.22045e-16	7.951e-07	16	88253985	PCOLN3,FLJ31606
rs459920	0.85854	0.0037493	5.09716e-08	0.0002985	16	88258328	PCOLN3,FLJ31606
rs12443954	0.700878	7.737e-05	1.48692e-08	0.0121128	16	88268997	PCOLN3,FLJ31606,CDK10
rs258324	0.43437	0.017074	0.00296093	0.197585	16	88281756	CDK10,MGC26885
rs258322	0.0830132	7.97161e-18	1.373e-25	8.8085e-22	16	88283404	CDK10,MGC26885
rs3751695	0.579055	0.0053559	7.52908e-09	0.162422	16	88292050	CDK10,MGC26885,C16orf7
rs7204478	0.310874	5.355e-09	7.42e-17	1.946e-05	16	88322986	C16orf7,ZFP276,FANCA
rs1800359	0.723463	0.0001702	2.10492e-09	0.0012834	16	88332762	C16orf7,ZFP276,FANCA
rs8058895	0.769002	0.0004783	6.5423e-11	0.218069	16	88342308	ZFP276,FANCA
rs7195066	0.644297	9.475e-06	1.42546e-10	0.0008367	16	88363824	FANCA
rs16966142	0.319212	0.17265	0.00398666	0.042139	16	88378534	FANCA
rs1800286	0.728468	0.0002265	3.42015e-09	0.000914	16	88397262	FANCA,LOC197317
rs11861084	0.712077	0.0001383	1.26707e-09	0.0006436	16	88403211	FANCA,LOC197317,SPIRE2
rs8060934	0.914798	2.293e-05	1.97398e-13	0.0017008	16	88447526	SPIRE2,KIAA1049
rs4785755	0.299818	0.0327507	0.0168943	0.014922	16	88565329	FLJ20186,MGC16385,AFG3L1
rs4408545	0.0551854	3.7e-10	7.99361e-15	2.46e-10	16	88571529	FLJ20186,MGC16385,AFG3L1
rs4238833	0.0949309	5.27e-12	3.683e-20	6.005e-12	16	88578190	MGC16385,AFG3L1,FLJ45200
rs7201721	0.999778	0.023344	3.04576e-05	0.541011	16	88586247	AFG3L1,FLJ45200
rs4785763	0.0047967	1.73933e-17	3.793e-23	1.399e-14	16	88594437	AFG3L1,FLJ45200,MGC3101
rs9936896	0.0328847	5.597e-05	4.0689e-05	7.44e-05	16	88596560	AFG3L1,FLJ45200,MGC3101,GAS8
rs11648785	0.0340527	0.0001875	0.000347425	2.833e-07	16	88612062	MGC3101,GAS8
rs2241039	0.0419553	1.108e-05	1.6518e-06	1.887e-05	16	88615938	MGC3101,GAS8,C16orf3
rs1048149	0.16767	0.0048277	0.00200433	0.544833	16	88638451	GAS8,C16orf3
rs2078478	0.223784	0.163395	8.4586e-05	0.171127	16	88657637	PRDM7
rs7196459	0.257837	1.763e-07	4.82281e-13	3.965e-05	16	88668978	PRDM7,LOC197331
