# Supplementary material for: A Genome-Wide Association Study Identifies Novel Alleles Associated with Hair Color and Skin Pigmentation
Source: PLoS Genet. 2008 May 16;4(5):e1000074. doi: 10.1371/journal.pgen.1000074 (PMC2367449; doi:10.1371/journal.pgen.1000074)
Supplement: Table S5 — The associations between SNPs in the MATP, IRF4, SLC24A4, and HERC2 genes and EVs (from 1 to 10). (0.02 MB XLS) [file pgen.1000074.s006.xls]

## Sheet: Sheet1
Supplementary Table 5. The associations between SNPs in the MATP, IRF4, SLC24A4, and HERC2 genes and EVs (from 1 to 10)
			MATP rs28777	IRF4 rs12203592	SLC24A4 rs12896399	HERC2 rs12913832
		EVs	p value	p value	p value	p value
		EV1	3.32015e-16	0.0224	3.45702e-09	3.71791e-37
		EV2	0.3027	1.10039e-12	0.3222	0.0273
		EV3	0.0016	1.63583e-08	0.4185	4.64652e-08
		EV4	0.0382	1.50181e-07	0.1187	0.0491
		EV5	0.0825	0.6423	0.4066	0.7532
		EV6	0.5661	0.8194	0.3652	0.1153
		EV7	0.973	0.1948	0.5055	0.0845
		EV8	0.3709	0.0282	0.052	0.5677
		EV9	0.6088	0.2812	0.7734	0.123
		EV10	0.0695	0.0422	0.3792	0.7069
/udd/nhnan/Biotrove_haircolor/IRF4_SLC24A4_pooled_ctrls/SNP4_EV.sas
